# Supplementary material for: A systematic review of the methodological considerations in Campylobacter burden of disease studies
Source: PLoS Negl Trop Dis. 2025 Apr 22;19(4):e0012681. doi: 10.1371/journal.pntd.0012681 (PMC12013896; doi:10.1371/journal.pntd.0012681)
Supplement: S3 File — (XLSX) [file pntd.0012681.s003.xlsx]

## Sheet: Sheet3
	Publication details					Population details				DALY method																Epidemiological data source										Health States								Source of Attribution		Results
										General Burden of Disease Methods									YLL		YLD
Reference number	PMID/DOI	Journal	Title	Author(s)	Year	Country	Global/national/sub-national	Population	Reference year										Life expectancy table		Duration					Incidence/Prevalence				Mortality																DALY results
										Incidence	Prevalence	Disease model: Pathogen (aka hazard) or Outcome approach	Age weighting (Yes/no)	Time discounting (Yes/no)	Which discount rate?	Scenario analysis? (Yes/no)	Monte Carlo? (Yes/no)	Further details (Uncertainty)	Life expectancy table used?	Life expectancy table details	Duration literature driven?	Duration expert driven?	Duration data driven?	Disability weight used?	Comorbidity adjusted?	Literature	Laboratory confirmed	Cross-sectional data	Other (specify)	Mortality directly	Mortality indirectly (literature, case fatality)	Data adjustments for underestimation? (Yes/no)	Data adjustments data driven	Data adjustments expert driven	More details	Diarrhoea	Gastroenteritis (GE)	Guillian Barre Syndrome (GBS)	Reactive Arthritis (ReA)	Inflammatory Bowel Disease (IBD)	Inflammatory Bowel Syndrome (IBS)		Death	Stated (Yes/No)	Source	DALYs per case	Total DALY estimate (*attributable to foodborne DALYs)	DALY Min.	DALY Max.
26	https://doi.org/10.1017/S0950268814003185	Epidemiol. Infect.	An assessment of the human health impact of seven leading foodborne pathogens in the United States using disability adjusted life years	E. SCALLAN, R. M. HOEKSTRA, B. E. MAHON, T. F. JONES AND P. M. GRIFFIN3	2015	United States	National	All ages	circa 2006	x		Pathogen-based approach	Unknown	Unknown		No	No	Uncertainty modelled using 'Risk'	x	The 2006 US life tables for ages 0–99 years	Unknown	Unknown	Unknown	Dutch DW	No	x	x		Scallan et al. (2011)		x	Yes			When multiple data points were de rived from published studies, we selected the middle value and used uniform minimum variance unbiased (UMVU) estimators to determine the minimum and maximum values. For proportions based on a single data point, we used a 50% relative increase/decrease on an odds scale to determine the minimum and maxi mum values. All model parameters and probability distributions…		x	x	x	x	x		x	Yes	Food		*22500 (foodborne DALYs)	*10400	*38600
49	https://doi.org/10.1089/fpd.2019.2705	FOODBORNE PATHOGENS AND DISEASE	Burden of Disease Estimates of Seven Pathogens Commonly Transmitted Through Foods in Denmark, 2017	Sara Monteiro Pires, Lea Sletting Jakobsen, Johanne Ellis-Iversen, Joana Pessoa and Steen Ethelberg	2020	Denmark	National	All ages	2017	x		Pathogen-based approach	No	No		No	No	The associated uncertainty was estimated by applying a stochastic model using the DALY calculator interface developed in R	x	Combined the estimated mortality with standard expected YLL (WHO, 2018)			x	Estimates from literature: GBD 2013 study	No	x	x		Public Health Surveillance	x		Yes		x	Under-reporting and under-diagnosis based on literature Haagsma et al. (2012). Multiplier = 11	x	x	x	x		x		x	Yes	Food	0.029	1709	1665	1755
51	https://doi.org/10.2807%2F1560-7917.ES.2017.22.38.30615	Eurosurveillance	Burden of salmonellosis, campylobacteriosis and listeriosis: a time series analysis, Belgium, 2012 to 2020	C Maertens de Noordhout ¹ , B Devleesschauwer ² , JA Haagsma ³ , AH Havelaar 4 5 , S Bertrand ² , O Vandenberg ⁶ , S Quoilin ² , PT Brandt ⁷ , N Speybroeck	2017	Belgium	National	All ages	2012	x		Pathogen-based approach	No	No		Yes	Yes	Uncertainty was propagated using 1,000 Monte Carlo simulations and results were presented as the mean and 95% UI of the resulting uncertainty distributions.	x	GBD 2010 life table + Belgian life tables used for estimating life long durations of sequelae	x			European DW (as proposed by ECDC)	No		x		Sentinel surveillance (Belgian Scientific Institute of Public Health & Belgian Sentinel Network of Laboratories)		x	Yes		x	Havelaar AH, Ivarsson S, Löfdahl M, Nauta MJ. Estimating the true incidence of campylobacteriosis and salmonellosis in the European Union, 2009.Epidemiol Infect. 2013;141(2):293-302. DOI: 10.1017/S0950268812000568 PMID: 22717051		x	x	x				x	No, not directly stated (burden estimates may be due to FBD or other source)		1.609, 1.605 (2012 and 2020 predictions)	1019	137	3181
42	http://dx.doi.org/10.1016/j.ijfoodmicro.2014.11.022	International Journal of Food Microbiology	Cost-of-illness and disease burden of food-related pathogens in the Netherlands, 2011	Marie-Josée J. Mangen a, Martijn Bouwknegt b,⁎, Ingrid H.M. Friesema b, Juanita A. Haagsma b,1, Laetitia M. Kortbeek b, Luqman Tariq b,2, MargaretWilson c,Wilfrid van Pelt b, Arie H. Havelaar	2015	Netherlands	National	All ages	2011	x		Pathogen-based approach	No	Yes	Time: 0% and 1.5%	Yes	Yes	Total uncertainty was divided into variability (i.e. inherent heterogeneity of a system) and uncertainty (lack of perfect knowledge)	x	Model West 25 and 26		x		Dutch DW	No	x	x		Active surveillance data, National Medical Register & observational studies		x	No					x	x	x	x	x		x	No (they do not present DALY per attribution just COI)			3,633 (0% discounted) OR 3,250 (1.5% discounted) per year
52	https://doi.org/10.1016/j.jfma.2020.03.013	Journal of the Formosan Medical Association	Disease burden from foodborne illnesses in Taiwan, 2012-2015	Ying-Ho Lai a,b,1, Yu-An Chung a,1, Yun-Chun Wu a, Chi-Tai Fang a,c,d,*, Pei-Jer Chen	2020	Taiwan	National	All ages	2012-2015	x		Pathogen-based approach (mentioned that they followed FERG/WHO)	No	No		No	No	To estimate uncertainty, assumed a binomial distribution of two parameters: the foodborne percentage of unspecified acute gastroenteritis and the percentage of diarrheal patients seeking healthcare	x	2012-2015 Taiwan life tables from the Ministry of Interior	x	x		GBD 2016 Study and WHO/FERG	No	x			National Health Insurance Research Database, TFDA statistics, Taiwan Centers for Disease Control, Nationwide survey		x	Yes	x		The largest estimate was used as the best estimate for the actual incidence of these diagnoses.	x	x						x	Yes	Food		*21.24 (foodborne DALYs)
43	https://doi.org/10.1371/journal.pone.0153106	PLOS One	Disease Burden of 32 Infectious Diseases in the Netherlands, 2007-2011	Alies van Lier, Scott A. McDonald, Martijn Bouwknegt, EPI group, Mirjam E. Kretzschmar1,2, Arie H. Havelaar3, Marie-Josée J. Mangen1,2, Jacco Wallinga1, Hester E. de Melker1	2016	Netherlands	National	All ages	2007-2011	x		Pathogen-based approach (mentioned that they followed the BCoDE protocol)	No	No		No	Yes	Uncertainty intervals around mean DALYs and other outputs were estimated using Monte- Carlo sampling methods; 5000 iterations were run per disease model	x	Model West level 26	x	x		DW compiled from: Person-Trade-Off, novel elicidation methods and methods used by the original GBD	No		x		Statuatory notification data		x	Yes		x	Estimation method developed by Havelaar et al. was used that is specific for the Dutch context. *NOTE: the methods are the same in Disease burden and costs of selected foodborne pathogens in the Netherlands, 2006. And Disease burden of foodborne pathogens in the Netherlands, 2009 ( I think this is interesting because it is mentioned often)		x	x	x	x	x		x	Yes	Food	0.492, 0.515, 0.456, 0.399, 0.387 (2007-2011 respectively)	*3314/year (foodborne DALYs)	*1286	*6872
44	https://doi.org/10.1016/j.ijfoodmicro.2012.03.029	International Journal of Food Microbiology	Disease burden of foodborne pathogens in the Netherlands, 2009	Arie H. Havelaar a,b,⁎, Juanita A. Haagsma a,c, Marie-Josée J. Mangen a,d, Jeanet M. Kemmeren a, Linda P.B. Verhoef a, Sylvia M.C. Vijgen a,e, Margaret Wilson f, Ingrid H.M. Friesema a, Laetitia M. Kortbeek a, Yvonne T.H.P. van Duynhoven a, Wilfrid van Pelt	2012	Netherlands	National	All ages	2009	x		Pathogen-based approach	No	Yes	Time: 0% and 1.5%	Yes (DALY estimate undiscounted and discounted with Dutch rate of 1.5% and UK rate of 3.5%)	Yes	Uncertainty analysis conducted by deriving appropriate frequency distributions, based on original data or published literature, rather than multiplication factors as seen in other studies.	x	Model West 25 and 26	x			Dutch DW	No	x	x		Pathogen-specific incidence estimates are updated from 1999 to 2009, based on trends in laboratory surveillance data (Van Pelt et al., 2003) for Campylobacter spp		x	No					x	x	x	x	x		x	Yes (see Web Annex 5)	Main source: Food Other pathways: Envrionment, Humans, Animal, Travel		3250/year (0% discounted) or 2890/year (1.5%)
45	https://doi.org/10.1017/S0950268810000531	Epidemiol. Infect.	Disease burden of post-infectious irritable bowel syndrome in The Netherlands	J. A. HAAGSMA1,2*, P. D. SIERSEMA3, N. J. DE WIT4 AND A. H. HAVELAAR1,5	2010	Netherlands	National	All ages	2006	x		Outcome-based approach (because they the number of cases of IBS and they attribute it to campylobacter)	No	No		No	Yes	In the current study, we first aimed to assess the AR of developing PI-IBS for bacterial pathogens. Second, we estimated the disease burden in DALYs of PI-IBS due to a particular group of pathogens, i.e. (thermophilic) Campylobacter spp., Salmonella spp., and Shigella spp.	For PI-IBS the mortality component of the DALY is not taken into account as IBS is not associated with increased mortality.		x			IBS DW *from the Mild Diseases and Ailments Study	No	x			Havelaar, et al. (2004)	For PI-IBS the mortality component of the DALY is not taken into account as IBS is not associated with increased mortality.		No									x			No	Not clear	0.038, 0.020 (including and excluding PI-IBS respectively)	3008/year
53	http://dx.doi.org/10.1016/j.ijid.2014.08.006	International Journal of Infectious Diseases	Disease burden of selected gastrointestinal pathogens in Australia, 2010	Katherine B. Gibney *, Joanne O’Toole, Martha Sinclair, Karin Leder	2014	Australia	National	All ages	2010	x		Pathogen-based approach (fatal, hospitalized (inpatient medical care), outpatient (outpatient medical care), and mild (no medical care). Next we estimated the number of AGE cases attributable to each study pathogen (norovirus, rotavirus, Campylobacter, non-typhoidal Salmonella, Giardia, and Cryptosporidium) in terms of total AGE cases as well as fatal, hospitalized, outpatient, and mild AGE cases	Yes	No	Applied age-weighted AGE rates from the national gastroenteritis survey NGSII-2008 study to the 2010 Australian population.	No	Yes		x	Australian cohort life expectancies for 1996 (i.e. 85.7 years for females and 81.5 years for males)	x			GBD 2010 DW used for acute GE and Dutch DW used for sequelae	No	x			Australian administrative data and unpublished data from OzFoodNet		x	Yes		x	Scallan E, Hoekstra RM, Angulo FJ, Tauxe RV, Widdowson MA, Roy SL, et al. Foodborne illness acquired in the United States—major pathogens. Emerg Infect Dis 2011;17:7–15.		x	x	x		x		x	No			18222
54	https://doi.org/10.1017/S0950268816003320	Epidemiol. Infect.	Economics of zoonoses surveillance in a ‘One Health’ context: an assessment of Campylobacter surveillance in Switzerland	S. BABO MARTINS1,2*, J. RUSHTON1 AND K. D. C. STÄRK1,2	2017	Switzerland	National	All ages	2009-2013	x		Pathogen-based approach	No	No		Yes	No	Best case scenario (BCS) and worst case scenario (WCS) computed	x	Swiss population statistics for 2013	x		x	GBD 2010	No				Federal Office of Public Health (FOPH).	x		Yes		x	Multiplication factors of 3.4 (EFSA, 2011) and 9.3 (Tam CC, et al. 2012) used to correct for underdiagnoses and underreporting		x GE (diarrhoea) - authors presented diarrhoea and GE together	x	x	x	x		x	No		0.057, 0.061 (best-case scenario for 2008 and 2013)	BCS: 1751 OR worst-case: 2852	BCS: 1478 or WCS: 2520	BCS: 2069 or WCS: 3277
59	https://doi.org/10.1186/s12889-023-15204-x	BMC Public Health	Estimates of disease burden caused by foodborne pathogens in contaminated dairy products in Rwanda	Amanda C. Sapp1,5, Gabriela F. Nane2, Mirna P. Amaya1, Eugène Niyonzima3, Jean Paul Hategekimana3, John J. VanSickle4, Ronald M. Gordon4 and Arie H. Havelaar1	2023	Rwanda	National	All ages	2010	x		Pathogen-based approach	No	No		No	Yes		x	Projected frontier life expectancy for 2050	x		x	GBD 2010	No	x			WHO/FERG Database (mentioned that they used FERG methods - indeed they used the same estimate (and data) the difference is in the attribution : We combined FERG data on foodborne disease burden with attribution data to dairy, also from FERG, and more detailed attribution to different dairy products, obtained from a structured expert elicitation study specifically organized for this project		x	Yes		x		x		x					x	Yes	Food *Note: FBD from consumption of raw milk and other dairy products (dairy associated hazards)		*72.6/100,000 (foodborne DALYs)	*33.2	*118
55	http://dx.doi.org/10.2471/BLT.14.148056	Bull World Health Organ	Estimating the burden of foodborne diseases in Japan	Yuko Kumagai,a Stuart Gilmour,b Erika Ota,c Yoshika Momose,d Toshiro Onishi,e Ver Luanni Feliciano Bilano,b Fumiko Kasuga,d Tsutomu Sekizakif & Kenji Shibuyab	2015	Japan	National	All ages	2011	x		Pathogen-based approach	No	No		No	Yes	Pooled values of prevalence with 95% uncertainty intervals conducted via meta analysis	x	GBD 2010	x			European DW	No				Local government statistics; national patient surveys; registration records	x		Yes	x				x	x	x	x			x	No	Not clear	0.051	*6099 (foodborne DALYs)	*1745	*13778
50	https://doi.org/10.1089/fpd.2022.0031	FOODBORNE PATHOGENS AND DISEASE	Health and Economic Burden of Seven Foodborne Diseases in Denmark, 2019	Sara Monteiro Pires,1 Jørgen Dejga° rd Jensen,2 Lea Jakobsen,1 Steen Ethelberg,3,4 and Tove Christensen	2022	Denmark	National	All ages	2019	x		Pathogen-based approach	No	No		No	No	Uncertainty was estimated by aplying a stochastic model using the DALY Calculator interface developed in R.	x	Statistics Denmark			x	GBD 2013	No		x		Population-based telephone survey conducted in 2009 from National Health Registries, and literature review		x	Yes	x	x	Inclusion of nonpathogen-specific and pathogen-specific parameters for underreporting (data collected from population-based telephone survey, National Health Registries, and literature review)	x	x	x	x		x		x	Yes	Food	0.028	1691
46	https://doi.org/10.1017/S0950268800004933	Epidemiol. Infect.	Health burden in the Netherlands due to infection with thermophilic Campylobacter spp.	A. H. HAVELAAR, M. A. S. de WIT, R. van KONINGSVELD and E. van KEMPEN	2000	Netherlands	National	All ages	1990-1995	x		Pathogen-based approach	No	No		Yes	No	uncertainty in the overall estimate comes from uncertainty in YLL by gastroenteritis (CV¯0±49). This is mainly related to the relatively low incidence of fatal cases. The uncertainty in YLD is much smaller (CV¯0±17 of total YLD).	x	GBD 1996	x			GBD 1996	No		x		Outbreak reports, population based surveys and GP surveillance		x	Yes	x				x	x	x				x	No	Not clear		1400	900	2000
31	https://doi.org/10.2807/1560-7917.ES.2018.23.16.17-00454	Eurosurveillance	Impact of infectious diseases on population health using incidence-based disability-adjusted life years (DALYs): results from the Burden of Communicable Diseases in Europe study, European Union and European Economic Area countries, 2009 to 2013	Alessandro Cassini1,2, Edoardo Colzani¹, Alessandro Pini¹, Marie-Josee J Mangen2,3, Dietrich Plass4, Scott A McDonald3, Guido Maringhini1, Alies van Lier3, Juanita A Haagsma5, Arie H Havelaar3,6, Piotr Kramarz¹, Mirjam E Kretzschmar2,3, on behalf of the BCoDE consortium7	2018	EU and EEA (Austria, Denmark, Finland, France, Ireland, Italy, and the Netherlands estimated for Campy DALYS) Poland, Romania and Spain	Regional	All ages	2009-2013	x		Pathogen-based approach	No	No		No	Yes		x	GBD 2010	x			European DW	No	x					x	No (not for Campy)					x	x	x		x		x	No		0.01	8.28/100,000	6.68	10
56	https://doi.org/10.1177/140349481143549	Scandinavian Journal of Public Health	Public health burden due to infections by verocytotoxin-producing Escherichia coli (VTEC) and Campylobacter spp. as estimated by cost of illness and different approaches to model disability-adjusted life years	Jonas Toljander1, Anna Dovärn1, Yvonne Andersson2, Sofie Ivarsson2 & Roland Lindqvist1,3	2012	Sweden	National	All ages	Unclear	x		Pathogen-based approach	No	No		Yes	Yes	Scenario analysis: Scenario 1 used a baseline undereporting factor (UF) of 10.3 and scenario 2 was set to UF of 67	x	Statistics Sweden (SCB)	x		x	Dutch DW	No	x			National data		x	No					x	x	x				x	No		0.004, 0.001 (deterministic scenarios)	258.7/year (UF =10.3) 945.4/year (UF = 67)	177.7 (UF=10.3) 529.3 (UF=67)	656.8 (UF=10.3) 3709.5 (UF=67)
57	http://dx.doi.org/10.3201/eid1709.101766	Emerging Infectious Diseases	Risk-based Estimate of Effect of Foodborne Diseases on Public Health, Greece	Elissavet Gkogka, Martine W. Reij, Arie H. Havelaar, Marcel H. Zwietering, and Leon G.M. Gorris	2011	Greece	National	All ages	1996-2006	x		Pathogen-based approach	No	No		Yes	No		x	Life table for Greece 2000 and West level 26 (used as comparison)	x			van Lier and Havelaar 2007 and Haagsma et al. 2010 (who used DW from GBD and IBS DW from the Mild Diseases and Ailments Study)	No	x	x		Hellenic Statistical Authority (information regarding hospitalizations for patients) and Hellenic Center for Infectious Diseases Control		x	Yes	x		For underreporting adjustments, PERT distributions were used as multipliers		x	x	x	x	x		x	Yes	Food		5.14/1,000,000	2	9.4
40	http://dx.doi.org/10.1016/j.mran.2016.04.001	Microbial Risk Analysis	The burden of Campylobacter -associated disease in six European countries	M.-J.J. Mangen a , ∗, A.H. Havelaar b , c , d , J.A. Haagsma a , e , M.E.E. Kretzschmar	2016	Multi-country	Regional	All ages	2010	x		Pathogen-based approach	No	Yes	Time: 0%, 3%, 6% and country specific rates (4.2% for Denmark, 5% Netherlands, 4% Norway, 7% Poland, 5% Spain and 5.5% United Kingdom)	Yes	No	The model was implemented in @Risk, an add-in to Excel, and was run with 50,0 0 0 iterations.	x	The Coale and Demeny West Level 26 and 25 (base- line model); country-specific tables (2010); GBD 2010 (scenario analyses)	x			Mangen et al. 2013 (who used GBD DW)			x		ECDC reported cases, Swedish travellers study *Note: laboratory confirmed cases were reported to national authorities in all six countries	x		Yes		x	Havelaar, A.H., Ivarsson, S., Löfdahl, M., Nauta, M.J., 2013. Estimating the true inci- dence of campylobacteriosis and salmonellosis in the EU. Epidemiol. Infect. 141 (2), 293–302.		x	x	x		x		x	No		0.027
						Denmark																																									8.6/year	6.1	13.4
						The Netherlands																																									15.5/year	11.7	20.9
						Norway																																									3.5/year	2.9	4.1
						Poland																																									109/year	79	153
						Spain																																									103/year	68	166
						United Kingdom																																									14.4/year	10.5	21.6
47	http://dx.doi.org/10.1080/16507540510033451	Acta Agriculturae Scand	The costs of human Campylobacter infections and sequelae in the Netherlands: A DALY and cost-ofillness approach	M.-J. J. MANGEN1,2, A. H. HAVELAAR3, R. A. J. A. M. BERNSEN4, R. VAN KONINGSVELD5 & G. A. DE WIT	2005	Netherlands	National	All ages	1996-2002	x		Pathogen-based approach	No	Yes	Time: 0% and 4%	No	No	Uncertainty accounted for through use of stochastic simulation model	x	Standard Dutch LE for year 2000	x			Dutch DW	Yes (1.86 for all ages)	x			Surveillance programme and laboratory surveillance data		x	No					x	x	x	x			x	No			1185/year (0%) 850 (4%)	693 (0%) 482 (0%)	1845 (0%) 1377 (4%)
58	https://doi.org/10.1371/ journal.pone.0216867	PLOS One	The disease burden associated with Campylobacter spp. in Germany, 2014	Julia Lackner, Michael WeissID*, Christine Mu¨ ller-Graf, Matthias Greiner	2019	Germany	National	All ages	2014	x		Pathogen-based approach	No	No		No	Yes	To account for uncertainty beta-PERT distributions were generated	x	German life table 2012/2014 (derived from German Federal Statistic Office)	x			*Different DW depending on sequelae (i.e. IBS and IBD = European DW)	No				German Federal Office of Statistics; Robert Koch-Institute		x	No					x	x	x	x	x		x	No		0.001, 0.180, 0.496, 7.747, 8.817 (GE, ReA, IBS, GBS, and IBD respectively)	8811	4603	18468
48	https://doi.org/10.1371/journal.pone.0079740	PLOS One	The Pathogen- and Incidence-Based DALY Approach: An Appropriated Methodology for Estimating the Burden of Infectious Diseases	Marie-Jose´e J. Mangen1*, Dietrich Plass2, Arie H. Havelaar3,4, Cheryl L. Gibbons5, Alessandro Cassini6, Nikolai Mu¨ hlberger7, Alies van Lier3, Juanita A. Haagsma8, R. John Brooke1, Taavi Lai9, Chiara de Waure10, Piotr Kramarz6, Mirjam E. E. Kretzschmar1,3 on behalf of the BCoDE consortium	2013	Netherlands	National	All ages	2005-2007	x		Pathogen-based approach	No	No		Yes	Yes	Uncertainty accounted for through sensitivity analysis (i.e. assuming that all GE cases would be at risk of developing ReA)	x	Coale and Demeny West Level 26 and 25	x			GBD	No	x			Dutch sentinel laboratory surveillance system		x	Yes		x	Havelaar AH, Ivarsson S, Lo¨ fdahl M, Nauta MJ (2013) Estimating the true incidence of campylobacteriosis and salmonellosis in the EU. Epidemiol Infect 141 (2): 293–302		x	x	x		x		x	No			2060/year	1740	2410
15	https://doi.org/10.1371/journal.pmed.1001921	PLOS Medicine	World Health Organization Estimates of the Global and Regional Disease Burden of 22 Foodborne Bacterial, Protozoal, and Viral Diseases, 2010: A Data Synthesis	Martyn D. Kirk1*, Sara M. Pires2, Robert E. Black3, Marisa Caipo4, John A. Crump5, Brecht Devleesschauwer6,7,8, Dörte Döpfer9, Aamir Fazil10, Christa L. Fischer-Walker3, Tine Hald2, Aron J. Hall11, Karen H. Keddy12, Robin J. Lake13, Claudio F. Lanata14,15, Paul R. Torgerson16, Arie H. Havelaar17,18,19, Frederick J. Angulo1,11	2015	Multi-country	Global	All ages	2010	x		Pathogen-based approach	No	No		No	Yes		x	WHO 2050	x			GBD 2010	No (*Not for Campylobacter)	x			National surveillance data		x	No (Campy not included in FBD estimation)				x		x					x	Yes	Food	0.022	3733822 total DALYs or *2,141,926 (foodborne DALYs)	2857037 OR *1,535,985	5273652 OR *3,137,980
						African Region																																									70	41	112
						American Region																																									13	8	18
						Eastern Mediterranean Region																																									90	56	130
						European Region																																									9	6	13
						South East Asian Region																																									33	9	83
						Western Pacific Region																																									10	4	17
41	https://doi.org/10.1016/S0140-6736(20)30925-9	The Lancet	Global burden of 369 diseases and injuries in 204 countries and territories, 1990–2019: a systematic analysis for the Global Burden of Disease Study 2019	GBD 2019 Diseases and Injuries Collaborators*	2020	Multi-country	Global	All ages	2019		x	Outcome-based approach	*GBD data for campylobacteriosis does not exist as a standalone disease as it is considered as an aetiology of overall infectious diseases, hence, information on morbidity and mortality is combined with several other diseases.						x	GBD	*GBD data for campylobacteriosis does not exist as a standalone disease as it is considered as an aetiology of overall infectious diseases, hence, information on morbidity and mortality is combined with several other diseases.			GBD 2019	*GBD data for campylobacteriosis does not exist as a standalone disease as it is considered as an aetiology of overall infectious diseases, hence, information on morbidity and mortality is combined with several other diseases.
[truncated: 2 more columns]
